# Supplementary material for: Introducing the 4Ps Model of Transitioning to Distance Learning: A convergent mixed methods study conducted during the COVID-19 pandemic
Source: PLoS One. 2021 Jul 15;16(7):e0253662. doi: 10.1371/journal.pone.0253662 (PMC8282011; doi:10.1371/journal.pone.0253662)
Supplement: S1 File — (XLSX) [file pone.0253662.s001.xlsx]

## Sheet: Sheet1
ID	The transition to the online environment was clearly explained.	The technology used in the online environment worked effectively.	The University provided me with adequate and timely support throughout the distance teaching.	The courses’ content and materials were easy to share online.	The case-based scenarios, used throughout the distance learning, was helpful, in my opinion, to develop the students’ clinical knowledge.	Overall, I was satisfied with my distance learning.	The transition to the online environment, in response to the COVID-19, significantly impacted my teaching in these courses.	Please elaborate about your answer to Question 2:	The transition to the online environment, in response to the COVID-19, significantly impacted the courses’ structure and delivery.	Please elaborate about your answer to Question 4:	What were some of the advantages of transitioning to distance learning?	What were some of the challenges that you faced due to transitioning to distance learning?	Please reflect upon the alternative modes of instruction deployed that were particularly supportive, in your opinion, for the students’ distance learning.	What aspects of those alternative modes of instruction would you like to sustain on the long-run (even after reverting back to regular face-to-face sessions)?
1	Agree	Agree	Agree	Neutral	Disagree	Neutral	Yes	Clinical courses	Yes	Clinical courses	Convenience as no need for travel, etc.	Lack of clinical involvement of students	N/A	Some ad hoc reunions of students and faculty to assess how rotation is going, without the need for students or faculty to travel to a specific place.
2	Disagree	Neutral	Disagree	Agree	Disagree	Disagree	Yes	It was difficult to engage with students	Yes	Not enough thinking was put in rethinking how to redesign the courses. It was more of a reactive way of working	None given that we did not have the chance to redesign the courses accordingly	Students' engagement, knowledge evaluation and comprehension	working with small groups	None of them as we do not know whether it was efficient. A deeper rethinking of how to deliver the content should now take place
3	Agree	Agree	Strongly agree	Strongly agree	Agree	Agree	Yes	I am keen to have more interactive live classroom sessions with students where we are able to communicate effectively. However I do hold concerns regrading the lack of familiarity with students which blocks the learning and assessment process	No	Behavioral medicine has got lesser effected than other branches which involve more physical examination, we are able to provide students with simulated sessions. However, nothing can replace clinical skills training with real patients which is the core of medical teaching	The teaching sessions can be delivered more easily and the constraints of logistics are lesser Sometimes students are more responsive as they are less tired and fatigued	Imparting knowledge is not difficult, but delivery the clinical skills and decision making has been challenging while also assessing the student's attitude in context to patient and peer interaction	The video presentation, role play, simulated clinical skill sessions, cased based discussions have been helpful in making the session interactive.	I guess there is a need for E-library for every discipline which can have access to cases which are less common in the community but are being taught to the students. Video cases which demonstrate history taking, mental state examination and risk assessment as OSCE are really helpful for students to understand the possible interviewing styles and also getting realistic image of what a patient suf…
4	Agree	Strongly agree	Strongly agree	Strongly agree	Agree	Agree	No	To me, this environment didn't change significantly the teaching environment. One this that we couldn't figure out a better mechanism is how to conduct exams.	No	For some courses might be, but over all the teaching environment didnt significantly impacted by this transition.	- Flip classroom seems to be a good idea in this scenario - More discussions than usual	- Conducting exams - Hard to evaluate individual student's progress	- Should introduce more project based learning - Presentations should be increased, helps evaluate students - Instead of MCQ, I think SAQ will have greater impact on judging students performance during this critical time.	- More project based learning - SAQ
5	Strongly agree	Strongly agree	Strongly agree	Strongly agree	Agree	Strongly agree	Yes	Still face to face communication is preferred to distance learning as more interaction between people take place	No	Nil	More relax setting for delivering or receiving the message and more focusing for education	Nil	Nil	Nil
6	Agree	Agree	Agree	Agree	Neutral	Agree	Yes	There is a disconnect between student- teacher interactions and it's difficult to ensure the students stay involved	Yes	Same as 4	Possibly effectiveness of social distancing in reducing Coronavirus spread risk	Keeping students engaged in the lectures	I don't think distance learning can become a replacement for regular teaching, especially not for medical students	Perhaps these online meetings can be maintained for re-cap sessions before exams
7	Agree	Strongly agree	Agree	Agree	Strongly agree	Agree	Yes	More prep and adjust yo assynchronous feedback with students	Yes	Some additional admin	More control over face time and contact time	More difficult to deliver practical module and assess learning	Use of Forms and in class polling	Would suggest continue to use recorded sessions
8	Disagree	Agree	Neutral	Strongly agree	Agree	Agree	Yes	The interaction is less	No	Only affected interaction	Protective measure	Lack of clear orientation to the process	It ensures continuation of learning process	The technology guided process
9	Disagree	Agree	Neutral	Strongly agree	Agree	Agree	Yes	The interaction is less	No	Only affected interaction	Protective measure	Lack of clear orientation to the process	It ensures continuation of learning process	The technology guided process
10	Agree	Strongly agree	Agree	Neutral	Strongly agree	Strongly agree	Yes	Most of my teaching is either simulation based or clinical based which meant that it was difficult to deliver in terms of demonstration and impossible to asses but the didactic component of teaching was not affected	Yes	The course material and assessment had to be restructured to account for the lack of ability to conduct an OSCE	Learnt to use more technology tools to a more innovative teaching	Restructuring of material Not being able to have a face to face interaction with my students	Using the LAMS in combination with MS team to asses individual activity then griup activity COVID rounds were very useful and interactive	Both LAMS and MS teams can substitute some of the face to face especially if Iam on clinical duty or if some of the teaching adjuncts can’t make it to the campus
11	Agree	Strongly agree	Strongly agree	Strongly agree	Agree	Strongly agree	No	All educators across primary, secondary, and tertiary education were required to transition to distance learning in a relatively short time frame; however, smart services and the digital hub provided excellent face-to-face (early in the pandemic), online, and recorded materials and support which greatly facilitated the transition.	Yes	Lectures were recorded and also delivered live. Tutorials and the Research Majlis also transitioned to a live online session which seemed to encourage engagement and participation (especially the Research Majlis).	Faculty advantages included learning new teaching modalities, preparing digital learning materials, and the flexibility to deliver online and/or upload a recorded session. Student advantages included flexibility of watching the recorded sessions and/or attending the live online sessions, and perhaps greater engagement as some of the quieter students felt more confident asking their questions usin…	Timeline of transition was quite challenging; however, the digital hub acted quickly to provide us with the resources and training to transition efficiently.	Pre-recorded digital materials, live teaching online, and the virtual Research Majlis.	I would like to sustain providing recorded digital materials and the option of students either watching the pre-recorded material, attending the live sessions by distance/virtually, and/or attending the session in person. I would also like to sustain the option of an online Virtual Research Majlis.
12	Agree	Strongly agree	Agree	Agree	Neutral	Neutral	Yes	Not being able to see the learner's body language hampers the tutor's ability to further emphasise points that need clarification from the learner	Yes	One could meet the learning objectives in this manner but doesnot equate to a face to face class room teaching	Social distancing by avoidance of contacts between learners	Making the teaching interactive was a challenge even though it is possible in virtual environment	Distance learning needs to be self directed rather than taught!	Give some areas for self directed learning and make face to face assessments on them vs on topics taught in class room teaching
13	Strongly agree	Agree	Strongly agree	Strongly agree	Agree	Agree	Yes	My personal teaching is delivered both in the classroom and in simulation. It has not been possible to do the latter as it involves skills. Whatever anyone may think, simply attempting to deliver skills teaching will require further teaching later, so this has been postponed. In terms of the classroom teaching - I have adapted this accordingly. Rather coincidentally, last year, I had agreed and p…	Yes	The Phase 3 teaching by its nature is more skills based than imparting knowledge: students have spent the 1st three years of the MBBS program 'stuck' in the classroom and they have been forced to return to the classroom, understandably, for the last 7 weeks. Therefore there is a vast void in the totality of the teaching that we will need to catch up at some stage. Moreover, the faculty have had t…	I have already eluded to one benefit, namely the recording of the teaching material as an opportunity for students to revise. Although this benefit is more useful for Phase 1 and 2, this extends to Phase 3. In fact, we had already determined, earlier in the year, that it would be better for Year 5 teaching to be recorded lectures and thus any face-to-face teaching could be delivered as flipped cl…	The major drawback is determining engagement. In a classroom, you can quickly determine how is engaged and who is distracted, You can force the issue by directing questions to individual students, but the loss of the classroom atmosphere impacts of the fluidity of the interactions. Most students hide with their camera off. When I deliver teaching the students can see me. We have therefore lost th…	I have answered this above - see 6.	The students need to get back to their clinical placements. This is the priority as this is most instructive for their learning. I am hoping that the experiences of the last 2 months will speed up our desire to move away from didactic lectures delivered to small groups to more interactive sessions (which is more appropriate). Although I hope we do resume classroom-based teaching mindful of the di…
14	Agree	Strongly agree	Agree	Agree	Neutral	Agree	No	no	No	But I still prefer direct teaching and interacting with the students. gives them an opportunity to ask questions	continuing education despite lockdown and pandemic	Limited interaction with students - lack of clarity of whether students understood everything or not.	Good interface with ability to present live to students but limited interaction and visibility limits satisfaction of teaching.	Maybe the video of the presentation can be recorded and used for future classes.
15	Neutral	Agree	Disagree	Neutral	Neutral	Agree	No	Able to deliver the same content. Student participation remained high with good questions and answers	No	No change to content but delivery online- worked well.	Ease of delivering lessons from home	Slightly less engaging but students still provided good input.	Interactive- good audio connections so that Q&A was easy	NA
16	Neutral	Neutral	Agree	Agree	Agree	Agree	Yes	I usually enjoy interaction with the students. Now it is more of a monolog with pauses for questions. It is a disadvantage to not see each other during the teaching	Yes	as above	Flexible, can present from home or work	Lack of interativity	The alternative is self studies which will be a huge disadvantage in the long run.	If it is possible to have smaller groups so that everybody can see each other, it would definitely be a sustainable alternative alternative
17	Disagree	Disagree	Agree	Disagree	Strongly agree	Agree	No	It was not difficult but there were many technical challenges including logging on to Microsoft team and uploading the documents etc	No	The structure remained the same but less interactive as I could not see the facial responses of students	Easy and less hurdles	I still struggle with the platform but getting better	I like Webex or Zoom better	Please consider making it more user friendly and interactive by choosing a better program like Webex or zoom
18	Agree	Agree	Strongly agree	Strongly agree	Agree	Agree	No	Course delivery was not affected, it was the same	No	Same as above	Shy students were more vocal	Sharing multiple view screens	IT was very supportive	I believe distance learning should be kept integrated in the curriculum with on campus learning
19	Strongly agree	Agree	Strongly agree	Agree	Agree	Strongly agree	Yes	This transition diversified my teaching experience and extended the boundaries of my initial capabilities. Yes, the transition was filled with anxiety, curiosity and challenge; however I found it to be an exciting adventure.	Yes	For courses like “structure-function” ones, the laboratory component had to be revised and integrated into the distance learning platform. While, students were physically not dissecting, this modality focused extensively on the Digital OSPE format which involved the virtual identification, comprehension and application of the topic at hand.	Exposure to new experiences Facilitated versatility in teaching and learning styles Better access to student and instructor	Despite numerous email communications, a handful of students did not join the respective team nor they did attend nor participate in the course.	I was able to facilitate the flipped classroom experience through the online modality and I found it to be more effective as there was active student participation, as opposed to when delivered on site. This mode of delivery also worked well for formative feedback sessions.	I think it may be useful to integrate a small online modality (perhaps for formative feedback) in an on-site class as it helps one to capitalize on time and resources. It prepares us for the unthinkable but also diversifies the learning experience for both the student and the instructor.
20	Strongly agree	Strongly agree	Strongly agree	Strongly agree	Strongly agree	Strongly agree	No	The attendance in several tutorial sessions were not optimal. Other than that everything went well.	No	We used voice-over ppt slides, and then we were available on Teams for answering questions.	Major advantage was that the students could listen to the recorded lectures before coming to the Q&A sessions on Teams. This made the teaching more effective.	Absenteeism during tutorial and Q&A sessions was a major concern.	I used to post voice-over ppt slides before the lecture slots, and I was available during the lecture slot on Teams to answer any questions they have as they listen to the slides. They could also email me questions after the lecture slots. Except that the attendance was an issue, I thought this method was a way of efficient learning for those who attended.	I would like to keep the recorded slide posting prior to the scheduled lecture time, and have discussions and Q&A session during the scheduled lecture time in the class. So a 'flipped classroom' approach. I think this will be more practical as the students are not asked to read a lot materials before they come.
21	Strongly agree	Strongly agree	Strongly agree	Agree	Strongly agree	Agree	Yes	Assessing skills was difficult and loss of patient contact affected delivery of course	Yes	as above	engaging adjunct faculty who may not have the time to come to MBRU to deliver the teaching sessions. This will be useful in the future.	direct contact with students. Assesisng engagement	the variety of tools such as Teams, LMS forums, Zoom	all of them
22	Agree	Disagree	Agree	Agree	Disagree	Disagree	Yes	Students were not interacting online. None wanted even the camera switched on	No	Missing of clinical learning	Saves time	Unable to interact with students	Video interactive lessons with student involvement	Online lectures by adjuct faculty
23	Agree	Agree	Agree	Neutral	Agree	Agree	No	I felt my online presentation went well- teams worked well and there was no technical issues- the only difficulty was engaging with students I had never met.	No		I think the students like being in the comfort of their own home environments	Engaging with students that I had never met and most did not have their cameras on.
24	Agree	Strongly agree	Strongly agree	Strongly agree	Strongly agree	Strongly agree	No	I think the format helped us focus more on the content rather than the delivery, and it also saved time by being able to work from home rather than to rush to a lecture hall. Despite the disadvantage of not being able to relate to students in person it did have its advantages	No	In terms of giving a didactic lecture the experience was very similar to the classroom.	Less time used in traveling, socializing and going to lecture halls and getting set up.	Needed to rapidly learn the new technology, and still need time to take advantage of other methods such as preparing a taped power point and making a Mp4 file	I only used Teams and Power point, did not use any other programs. We also used Aquifer, which was a preexisting online learning system. Also used group activities such as having students make infographics and present them in class	more taped lectures and more online assignments
25	Strongly agree	Agree	Strongly agree	Agree	Agree	Strongly agree	No	Resilience Course	Yes	Clinical and practical elements of some courses were not delivered in distance learning environments.	Effective use of time.	Students’ engagement.	Microsoft Teams added great value to the distance learning experience	All teaching modalities used in distance learning can be made available for implementation whenever needed in the future.
26	Disagree	Neutral	Disagree	Neutral	Neutral	Neutral	Yes	students interaction was minimal. Lack of audible and visual feedback is a problem for me.	Yes	It is a very inferior experience compared with face-to-face, for me.	Not physically having to go to MBRU	flaky technology; sound problems	none	none
27	Neutral	Neutral	Neutral	Neutral	Neutral	Neutral	Yes	Dermatology is rather challenging online, because the lesions not only need to be seen, but also touched and felt. It is also a very visual specialty, and the lesions may not appear as clearly in 2D pictures as in real life. The lecture I give is interactive and the Zoom conference does not allow me to see the students' faces and reactions. Having said that, I believe that the current approach is…	Yes	Pls see question 2	Learning needs to continue, so at least there is this option.	Dermatology can not be adequately taught online for the reasons discussed above, but it would be good for the students to accumulate enough knowledge before they can examine patients directly in the future.	we used Zoom and it was good enough. Dr Lisa is very adamant on organizing and managing the lectures.I	I don't find the necessary if face to face sessions are back. I only give one lecture per term and it is interactive.
28	Agree	Strongly agree	Strongly agree	Strongly agree	Neutral	Strongly agree	Yes	The first year medical students studying human anatomy normally spend a significant amount of time in the Anatomy dissection lab studying human anatomy with the use of cadavers. Understanding the structure of the human body forms the basis for understanding clinical medicine and surgery. This however was not possible due to the COVID-19 pandemic. Though lectures (and practicals) were done online …	Yes	Like I mentioned in Question 3, COVID-19 significantly impacted the structure and delivery of the anatomy structure function course. Lectures were converted to podcasts, screencasts/MP4 recordings/voice over ppts. What was more impacted was the delivery of practical sessions. Instead of cadaver based hands on teaching in lab sessions, images were used. This was a significant change in the mode of…	Distance learning compelled me to attempt other modes of delivery of knowledge. This allowed me to record my lectures as an MP4 recording and voice over ppt. Distance learning also proves that not all lectures need to be delivered in the college within the confines of the classroom. Some of them can be converted to online lectures.Though these are unconventional methods of lecture delivery, we no…	The initial challenge was learning to use technology (which all the while existed). However, the quick workshops held prior to the lock down were very useful in helping me understand the technology. The second challenge was the time spent in recording the lectures. Thirdly, I was not able to make eye contact with the students (which I normally prefer). Fourthly, the classes were not as interactiv…	Screen casts, MP4 recordings and voice over ppt slides are very useful alternate modes of instruction. This would allow students to access the teaching material at a time and place of their convenience. Students could also watch the videos repetitively for better understanding.	I would suggest all lecturers make available a recording (MP4/voice over ppt) of their lecture available on LMS. This would help create a library of in-house lectures that students can access at any time. Ongoing quality assessment of these recordings on LMS would help to create an excellent repository of online teaching material.
29	Neutral	Neutral	Neutral	Neutral	Neutral	Neutral	No	I did not feel there were major obstacles	No	I felt the transition was relatively seamless, no major obstacles or difficulties	Flexibility, exploring new methods of delivery , i felt faculty put more effort to ensure student satisfaction	technical difficulties, lack of a personal touch, not being able to gauge student's understanding and engagement fully as no facial expressions seen.	Interactive teams session	option to do interactive sessions via Teams etc
30	Agree	Strongly agree	Agree	Neutral	Strongly agree	Agree	Yes	It is very different to convey the teaching material online only. I feel I needed to use various "tricks" to keep the students attention all the time.	Yes	I've missed the interpersonal interactions. But it was possible to keep the lectures interactive all the time.	The students have more time to prepare for the lectures and the exams. Some of the students feel more brave to talk or ask questions online.	During a lecture usually just 3-4 students are active and answering my interactive questions or completing the quizes. The rest of the students are usually muted and seem to be passive. This is a disadvantage of this kind of teaching.	Interactive questions, problem-solving, clinical examples, surgical technique videos, quizes...	Interactive questions, problem-solving, clinical examples, surgical technique videos, quizes...
31	Strongly agree	Strongly agree	Strongly agree	Strongly agree	Strongly agree	Strongly agree	No	No palpable impact on my teaching during this transit.	Yes	Simulation session had to be cancelled. Unfortunately it was also part of a research project, which will now need to be repeated. Apart from losing a simulation session from the course's structure, there was no major impact on the course's structure and delivery, given that it only affected less than half the semester. I'm not sure if there will be a larger impact if the entire course was deliver…	I felt that students could access materials (including my voice-over) at their own time/pace. I was also able to deliver the material from the comfort of my home. Distance learning increased the engagement of a certain subset of students.	Keeping the answer to question 6 in mind, distance learning also decreased the engagement/participation of some students who seemed to participate more in the physical classroom. Attendance in tutorial sessions held on MS Teams was slightly lower than attendance in the physical classroom.	I think the students benefit alot from pre-recorded lectures as I noticed that they always recorded me in the physical classroom. I think the recording of voice over the powerpoint presentation is a better quality recording for them to refer to. Tutorials were held as live sessions on MS Teams. We had a particularly interesting tutorial on the ethics of prescribing and doctor-industry relationshi…	I'm not sure... I worry that if we provide voice-over lecture slides over the long run, it may slowly decrease the useful discussions that can happen in the class room. I think it's a good option to have if faculty is sick or needs to travel for some reason, so this is a good option instead of having to rely on other faculty to deliver one's own lectures.
32	Agree	Agree	Agree	Agree	Agree	Agree	Yes	Learning and teaching medicine requires students to be in hospital both to see patients and also to interact with teachers/mentors. It has been quite challenging to keep students interested in what is going on while not in an environment that is traditionally a teaching environment in medicine. however given the current situation, and the fact that I and the students have never had to do somethin…	Yes	It has been a challenge for bot teachers and students	We kept the students in touch with clinical medicine. Other than this, and maybe I'm old school, there can be no substitute for the conventional system.	Eliciting student interest. It is difficult for a teacher to be excited unless he can physically see some excitement in the ones he is teaching. also it is huge ask to think that students are going to be diligent in the current situation	If the MBRU can allow us to do/record lectures while we have access to cadavers, articulated bones etc.... It might help build up student interest and make teaching medicine more realistic. PS : There maybe other methods that I am not aware of and would love to have input	Teaching in the anatomy lab would help
33	Agree	Strongly agree	Strongly agree	Agree	Agree	Agree	Yes	more difficult to deliver practical pathology sessions	Yes	changed the rhythm of session preparation.	students could study at their own pace.	getting feedback on learning from students. unable to answer questions and read body language for understanding	use of polls is helpful	we can keep some lectures as online instruction.
34	Agree	Agree	Neutral	Neutral	Strongly agree	Agree	Yes	Lot of work involved, limited access to adjuncts	Yes	Same as 3	Better attendance	Limited visual interaction with students	Need more ideas from Medical Education group to explore clinical teaching modalities	Should be blended program from now on
35	Strongly agree	Strongly agree	Strongly agree	Strongly agree	Agree	Strongly agree	Yes	I believe the endeavor allowed me to implement and integrate more active learning principles in the adopted pedagogical approaches which augmented collaborative learning and student autonomy, specifically of benefit to the learner (MBRU students) as well as of significance to the overarching ethos of MBRU.	Yes	The KEY impacts are: 1. Courses could be delivered in a time efficient manner. 2. Courses integrated active learning principles facilitating collaborative learning and student autonomy 3. Course design followed a guided instructional design approach, which will be beneficial for future courses to be deigned and implemented at MBRU. 4. Instructors discovered that they could more effectively engage…	The advantages are listed above in my response to Item number 5.	In general I have been employing distance learning approaches in my teaching, and hence I didn’t encounter any challenge(s) worth mentioning. However, that being said I have encountered specific faculty members who are not supportive enough to adopt distance learning as an effective pedagogical approach. In line, I believe that such faculty members be counseled adequately such that the learning m…	Some of the alternative modes of instruction: 1. SMA facilitated teaching 2. Screencast 3. Flipped Teaching 4. Research Driven Teaching specifically using the 6D approach	All the above as indicated.
36	Strongly agree	Strongly agree	Strongly agree	Strongly agree	Strongly agree	Strongly agree	No	The transition to teaching online as opposed to in person went quite smoothly with the help of MBRU IT staff. We were able to help the adjunct faculty participate using Teams with little problem.	No	In terms of clinical teaching with real patients of course this was not replaced. In terms of structured learning there was no impact. The quality of the student interactions was reduced with online format but not to a significant degree, and perhaps this could be overcome by clear ground rules like keeping videos on.	The clear advantage of online format is saving travel time to physically be in the classroom.	Finding time to make all the changes, stressful circumstances of course.	Access to Aquifer for the fourth year rotations was extremely helpful and we emphasized this more and assigned more of these modules. There are many ready made online lectures and courses that we should catalogue and take advantage of - many of these are better than what we can put together and deliver.	I would increase our use of Aquifer for all of 4th year rotations. There are many ready made online lectures and courses that we should catalogue and take advantage of - many of these are better than what we can put together and deliver. We should be efficient and not duplicate efforts too much, work on identifying our individual needs and priorities for content not available elsewhere and develo…
37	Strongly agree	Agree	Strongly agree	Strongly agree	Agree	Strongly agree	No	The transition to the online environment was a great opportunity to implement long waited online education.	No	No comments.	Super efficient use of technology in the education process. Time saving.	The working hours extended to overlap with the resting hours.	Can't think of any at the moment.	Online delivery of the didactic lectures.
38	Agree	Agree	Agree	Neutral	Neutral	Neutral	Yes	Clinical courses cannot be easily taught on line.	Yes	Students missed clinical experience not reproducible via online platforms.	Convenience for people not to travel for simple meetings. Risk reduction for infection of students.	Lack of engagement from many students. Lack of control of not attending what is being reviewed in class, and doing something else, as cameras are not mandatory, and even then, you cannot see more than 4 or 9 people at a time. Online classroom fatigue of clinical professors and students, as you are not in the hospital seeing patients or caring from them.	Videos, Aquifer	Videos, Aquifer
39	Agree	Agree	Strongly agree	Strongly agree	Agree	Agree	Yes	logistical impact but content same or even better in some respects students engaged well and identified own learning needs.	Yes	we lost clinical contact so we had to simulate to best of our ability and keep in touch with students explicitly to keep engagement	no commuting no room bookings flexibility	facilitating with numerous individuals in different locations, even in different continents	we found TBL worked perfectly well online using Teams	more TBL and case based learning and also we even had patient educator online
40	Agree	Agree	Agree	Agree	Neutral	Agree	No	N/A	No	N/A	Increased student attendance	N/A	N/A	N/A
