# Supplementary material for: Introducing the 4Ps Model of Transitioning to Distance Learning: A convergent mixed methods study conducted during the COVID-19 pandemic
Source: PLoS One. 2021 Jul 15;16(7):e0253662. doi: 10.1371/journal.pone.0253662 (PMC8282011; doi:10.1371/journal.pone.0253662)
Supplement: S2 File — (XLSX) [file pone.0253662.s002.xlsx]

## Sheet: Sheet1
ID	Which cohort do you belong to?	The transition to the online environment was clearly explained.	The technology used in the online environment worked effectively.	Adequate opportunities to express my viewpoints and questions were offered to me, during the distance learning.	The online courses’ materials were easy to access.	The online courses’ materials suitably contributed to my learning.	The online courses’ materials available were adequate to meet my learning goals.	Overall, I was satisfied with my distance learning.	For students of Classes 2022 and 2023, to what extent did the distance learning prepare you for the upcoming clinical clerkships?	The transition to the online environment, in response to the COVID-19, significantly impacted my learning in these courses.	Please elaborate about your answer to Question 4:	The transition to the online environment, in response to the COVID-19, significantly impacted the courses’ structure and delivery.	Please elaborate about your answer to Question 6:	What were some of the advantages of transitioning to distance learning (e.g., flexible schedule)?	What were some of the challenges that you faced due to transitioning to distance learning (e.g., lack of face-to-face interactions)?	Please share your thoughts about the alternative modes of instruction deployed that were particularly supportive of your learning during the COVID 19 pandemic.	What aspects of those alternative modes of instruction would you like to sustain on the long-run (even after reverting back to regular face-to-face sessions)?
2	Class of 2024	Agree	Agree	Agree	Neutral	Agree	Agree	Agree		Yes	.	Yes	.	Flexible schedule	Some of the material is hard to access.	.	.
3	Class of 2022	Disagree	Strongly agree	Strongly agree	Strongly agree	Disagree	Disagree	Neutral	5	Yes	-	Yes	-	-	-	-	-
4	Class of 2022	Neutral	Agree	Agree	Agree	Neutral	Agree	Neutral		Yes	Reading aquifer cases and content is so dry without having context to apply it to. I feel burnt out and exhausted from just reading.	Yes	Online learning is not the same as on site learning especially for clerkships.	1. Flexible schedule 2. Less commute time	1. Too much material to study actually becomes overwhelming, spend too much time studying 2. No context to apply clinical knowledge to 3. Loss of clinical skills	The faculty are doing everything they can to optimize our experience as much as possible and I am very grateful for that. Aquifer cases are good they are just too much, and the more the load the dryer the content seems.	thursday mornings for clinical years can be distance learning and we all meet on campus for the afternoon
5	Class of 2025	Strongly agree	Agree	Strongly agree	Strongly agree	Agree	Agree	Agree		Yes	My learning journey continued as normal and did not get as affected since the lectures were adequate for me and I was also doing some additional reading on my own from external sources. However, the anatomy lab and dissection sessions we were attending on campus prior to COVID definitely solidified our understanding and it was unfortunate that we did not have that opportunity for the courses we w…	No	We were already familiar with the LMS and were already provided with a study guide to understand the structure and form of delivery.	It definitely allowed me to manage my time more efficiently and work at my own pace, which is preferable and stress free. I think the courses were delivered and structured appropriately and I feel like I am able to grasp more information through a recorded lecture that allows me to pause, reflect and take notes, rather than physical lecture in the lecture hall.	The main challenge I faced is that I am a visual learner and I have to read new concepts in order to understand them. Hence, at times, listening to an audio or recording would be challenging because I would have to transcribe the lecture, then read them to understand them and this was very time consuming for me, especially if some of the points the professors were making were not already provided…	I loved our Microsoft teams sessions, as they were very engaging with very minimum technological errors. The one thing we miss the most is engagement, interaction and answering questions to test our knowledge, and Microsoft teams definitely allowed us to achieve that during these difficult times.	I would love to have prerecorded lectures as well as attend the face to face lectures. It is a wonderful way to refer back to recorded lecture incase you miss any points or need to touch up your notes that you missed from the face to face lectures.
6	Class of 2023	Strongly agree	Strongly agree	Disagree	Strongly agree	Strongly agree	Agree	Strongly agree	9	Yes	It gave the option to do the lectures at my own free time	No	It was a good transition	Flexible schedule	Lack of face to face interactions	I enjoyed the lectures with voice overs however not all lecturers had proper microphones and therefore audio quality wasn’t the best on some of the lectures.	Microsoft teams meetings
7	Class of 2025	Agree	Agree	Neutral	Strongly agree	Neutral	Neutral	Neutral	5	Yes	Not able to see cadavers	Yes	Cadavers	Flexible schedule	Able to study and interact with colleagues	.	.
8	Class of 2024	Agree	Strongly agree	Agree	Strongly agree	Strongly agree	Strongly agree	Strongly agree		Yes	FOCM was the most effected course, though the course coordinators has readjusted it to work in online learning it still isn’t the same as seeing a simulation patient and doing examinations which takes a whole part out of our learning. I am afraid the lack of the examination in this course will affect our future clinical years.	No	Only FOCM. The rest were handled fine.	Easy adjustable schedule and easy to watch lecture on your own pace while understanding material (pacing.)	Lack of face to face and tutorial sessions have become lectures and not tutorials for some courses	The instructions of when to meet on Microsoft teams and the general schedule was clearly given to us.	I would love if all classes has a recorded session, it was very useful and allowed to me focus on particular slides when I needed to. We have recorded sessions before but the only benefit is in a recorded session by the professors the recording is exclusive to each slide, I don’t have to guess which slide they are talking about through recording alone and I can see what they are highlighting on t…
9	Class of 2025	Strongly Disagree	Neutral	Agree	Strongly Disagree	Disagree	Strongly Disagree	Disagree		Yes	The teaching methods only started being relatively effective when we started the head and neck course, that is 3 and a half weeks after we started distance learning. Even in the head and neck course, the schedule was still very unorganized, students missed lectures constantly due to not getting notifications, and not even having it on any of the time tables, we would also get notifications and pr…	Yes	Generally, the head and neck course was much more organized, we definitely missed out on so much in the abdomen course, which is an important 4 credit course.	No need to wake up early to account for transportation time	Preparing for lessons prior in order to be engaged with the discussion	Some of the sessions on teams were very engaging and effective	The ease of recording lectures and rewatching them
10	Class of 2024	Agree	Strongly agree	Strongly agree	Strongly agree	Strongly agree	Strongly agree	Strongly agree		Yes	yes I think I am learning better now and I actually understand everything in the courses	No	I started doing things at my own pace. I have time to read more about the topics that I am learning about Which really helps put things into perspective.	the schedule is flexible	a couple of videos in the cardiovascular course where not recorded well .	I don't have anything to add.I think the university did a great job at dealing with this crisis	Pre-recorded sessions as I will always have something to get back to when I study
11	Class of 2023	Neutral	Disagree	Disagree	Agree	Neutral	Neutral	Disagree	1	Yes	Negatively, they increased the course load and little to no revision lectures and did not encourage day to day studying.	Yes	They don't consider the other courses, our feedback is not taking into consideration, we asked for quizzes and to divide the course grades equally...	The comfort of our own houses, the flexible schedule.	The early live sessions, the sessions post-exams while we are fasting, no breaks, we talked over each others.	Divide us into groups and rotate professors Adapt more integrated delivery of the course	none
12	Class of 2022	Strongly agree	Strongly agree	Strongly agree	Strongly agree	Strongly agree	Strongly agree	Strongly agree	5	Yes	I think I am doing better as it allowed me to have more time on my hands that i was able to organise better than regular university workdays. especially since i can now balance, studying, family and hobbies much better than before.	Yes	no clinicals :( However, i do not notice much of a difference when it comes to the didactic teachings	more time breaks are not wasted can sleep more enjoyed more time with family reconnected with some old friends	studying with kids at home - had to make rearrangements finding my own study space - no more library :(	I dont understand what the question means :/	Dont understand the question
13	Class of 2023	Agree	Agree	Disagree	Agree	Agree	Agree	Neutral	2	Yes	Did not encourage day to day studying	Yes	The lecture were quite heavy and long, the duration of the recordings would exceed the 50 minutes duration of the session.	Able to access it from home.	The schedule was not flexible as online team sessions were scheduled and obligated to attend. Some of the recorded sessions had a time frame for sending any questions about it so it was not flexible as we were expected to do the lectures on time and report any queries to some of the course coordinators. Some live tutorial sessions on teams could've been better presented as pre-recorded. During th…	.	.
14	Class of 2023	Agree	Agree	Strongly agree	Agree	Agree	Agree	Agree	4	Yes	Allowed me to use my time efficiently to learn	Yes	For example, we didn’t get the chance to perform physical examination for the course FOCM; it was delivered as a video link	Flexible schedule Efficient More time to study	Not being in campus No going to labs No simulation	Excellent way of delivering lectures as pre-recorded	Some sessions can be conducted online rather than being held on campus
15	Class of 2023	Disagree	Agree	Strongly Disagree	Agree	Agree	Agree	Agree	1	Yes	It made me more independent but I believe that I lack the necessary clinical skills.	No	In terms of lectures it did not change much. It was more comfortable and practical to attend lectures pre recorded.	The flexible schedule was incredibly useful. I was able to grasp more information at my own speed by dividing long lectures across a few hours versus sitting in a lecture hall and absorbing endless amount of information in the frame of 50 mins. I also had more time to prepare before online sessions.	Interactive sessions were quite challenging as technical issues would occur sometimes. In addition some instructors would provide the non interactive sessions on MS teams which is impractical due to technical issues and also very draining. I would much prefer for NON interactive session is to be strictly pre recorded.	The alternative modes were adequate however it would have been more productive if we were provided extra resources like questions banks and frequent formative assessments to engage with the university more and not feel isolated as much.	I would much prefer that standard lectures be provided in pre recorded format. This would be very beneficial for us students as we would be able to learn and research at our own pace rather than rushing multiple concepts in 50 minutes. This would subtract from the long 8am -4pm days and allow students to be more productive. In addition, this format would allow clinicians and instructors from outs…
16	Class of 2024	Agree	Agree	Strongly agree	Strongly agree	Strongly agree	Strongly agree	Strongly agree		Yes	The voice over lectures are posted online giving the students the opportunity to do them at their own time during the course of the day.	No	the course delivery remained the same as before	-A more flexible schedule that allows students to do lectures in their desired time -better communication with professors for queries via direct messages on teams	- Focm course simulation physical examination could not be done - the face to face interaction which is an integral part of the FOCM course and other courses that focus mainly on exercising soft skills	the voice over lectures that were posted on LMS	have some of the content be voice over lectures and some of it face to face to allow more flexibility to the schedule and an opportunity to start later than 8 a.m. daily
17	Class of 2022	Agree	Neutral	Strongly agree	Agree	Agree	Agree	Agree	2	Yes	I feel that a lot of learning opportunities that would've been available at the clinics are being missed out on. I am not able to engage quite as fully as i normally would in a clinical setting. I am unable to immerse myself in the learning material as i am a hands-on learner and therefore e-learning has hindered this aspect of my learning experience. I am also concerned about my practical skills…	Yes	The quantity of the learning material has increased by a significantly greater amount in an effort to compensate for missed clinical hours which changes our approach to studying and preparing for our courses.	More laid-back approach. I am able to study in the comfort of my home and i don't spend as many hours working as i used to.	Learning is less engaging due to lack of hands-on work. Study material has increased. Clinical skills are almost impossible to adequately teach online.	The more interactive sessions where doctors encourage engagement yield more satisfactory results as the students feel more compelled to concentrate and participate. LAMS was used by one of the doctors in internal medicine to administer short quizzes and some team based activities that were very helpful and enjoyable.	LAMS
18	Class of 2023	Agree	Agree	Neutral	Agree	Neutral	Agree	Agree	0	No	-	No	-	flexibility, and productiveness, as you got to choose what the best time for lectures, since 8am lectures are always a blur due to tiredness, when i got to do them later in the day instead it was much better	some tutorials and teamwork definitely need face to face, especially FOCM with physical examination skills.	pre recorded lectures for morning classes are much better than coming to uni at 8am and not understanding anything said in the class to be honest.	as stated above, pre recorded lectures especially for morning lectures
19	Class of 2024	Agree	Neutral	Agree	Strongly agree	Strongly agree	Strongly agree	Neutral		Yes	I completely understand the need of our learning from a distance, but personally it has impacted my learning drastically. I'm usually the student that sits in the front seat in class and pays attention, online learning has affected my ability to focus in online lectures and has affected my motivation to study unfortunately.	Yes	The online environment isn't the same as the regular sessions, it lacks the human interaction and support from friends and faculty	flexible schedule and time instead of transportation	-lack of face-to-face interactions definitely -some technical issues that came along (sometimes the voice of prerecorded lectures were too low, or during live session WiFi issues occurred that didn't allow me to hear everything the professors said during the live session)	modes of teaching online were well-thought of and I thank the professors and faculty for that.	nothing in particular, I believe our face-to-face session are perfect the way they are.
20	Class of 2024	Agree	Agree	Strongly agree	Agree	Agree	Agree	Neutral		Yes	Transitioning from campus to online learning at such a sudden note will impact anyone.	Yes	With FOCM, although i believe it was handled well in the end, we weren't able to practice physical exam or do an OSCE. Our midterm for the Respiratory course has been reduced to 20% and our final increased to 80%.	Being able to have breakfast everyday, flexible schedule, comfort. Having the lecture saved on your computer is really helpful especially if i want to go over something again. So even if i had a question, before i even ask the professor in an email i could go back to lecture and the answer might already be there.	I personally feel that news is communicated to us extremely late, for example when lockdown was first enforced and our exam the next Sunday was still on we weren't informed that it was cancelled except the day before. Another example is when the ministry issued new grading rules (regarding optional Pass/Fail) we weren't informed until very late as well. I just want to emphasize that confusion, sp…	In the end I think they were adequate, and the professors were more than helpful and we appreciate that. However for examination I think having an 80% weightage is not in the best interest of students even though that is the intention. There were many solutions to avoid that, our midterm could have been split into two 20% exams, or we could have had a TBL or a project of some sort. I dont really …	To have pre-recorded sessions, this is a suggestion we as students gave even pre-covid. It would be extremely helpful for us to go over the lectures again at home or to revise before the final exams. The live on-campus session could be recorded and posted on the LMS. Since most of next year’s lecture are already pre-recorded for the 2023 batch i see this should be easy to implement.
21	Class of 2022	Strongly agree	Strongly agree	Agree	Strongly agree	Strongly agree	Strongly agree	Strongly agree	6	No	The only missing component is clinical exposure, which we will get plenty of opportunities to make up for in the upcoming years	Yes	The nature of distance learning makes the teaching environment less interactive and I feel less motivated to engage	Many opportunities arose during these difficult times, including flexibility, more time to study as well as to practice extracurricular hobbies (which gives me the energy to study even better and be more creative with my day).	Largely lack of interaction and physical presence in the clinic/hospital, which would have made it much easier to register all the knowledge	The online lectures and aquifers	Online lectures (especially since they constitute a small portion of our rotations)
22	Class of 2024	Agree	Strongly agree	Strongly agree	Agree	Neutral	Neutral	Disagree		Yes	The impact was heavily on live delivered lectures as they were hard to access and some tutors didn't like recording unlike prerecorded ones proved to be much easier.	No	All delivered per stated	Prerecorded lectures proved easier access and less questions and challenges	That exams are short and we will be baked in the finals	They were good except the exams part which need to be revisited	Tutors who prefer live sessions allow recording of the session or provide pre recorded material as it is much hard to reach for questions than regular in university lectures
23	Class of 2022	Neutral	Strongly agree	Strongly agree	Strongly agree	Neutral	Agree	Strongly agree	1	Yes	Due to the nature of clinical practice, although great efforts were put in by the faculty to best make the most out of this experience, its seemingly hard to simulate that setting online.	No	Clinical skills teaching (which is a core competency) has been completely missing due to the nature of virtual learning.	Flexibility is definitely one	At first, difficulty of taking the sessions seriously	.	Not all lectures should be delivered in person. In the future, we can definitely utilize online sessions to deliver a number lectures. This would reduce the stress of having to attend the university every other day.
24	Class of 2024	Agree	Agree	Neutral	Disagree	Strongly Disagree	Disagree	Neutral		Yes	It was a bit confusing. Some courses were pre recorded, some were live on teams OR zoom. Some were ore recorded but with a meeting. It’s very stressful and very hard to catch up. I prefer learning in the university..	Yes	Some courses have much more material/lectures and they expect us to have more time to keep up, it is very hard as we are very pressured with personal stuff and allll the other courses.. it’s hard to keep track.	Flexibility	Timings and where the lectures would be taking place ? Also extra material in cardiology course .. it’s very heavy.	.	.
25	Class of 2024	Strongly agree	Strongly agree	Strongly agree	Strongly agree	Strongly agree	Strongly agree	Strongly agree		No	The transition was smooth, especially since it happened after our spring break.	No	Delivery of the courses remained as if we were still attending. There was some confusion but it was resolved immediately after discussing it with our professors.	For most of the courses, the schedule was flexible, and I was able to go through the lectures at my own pace. I was able to take detailed notes and repeats the points that I have missed.	The only challenge was during live lectures when I would miss points made due to connection.	Having pre-recorded lectures made me get excited to listen to the lectures because I was listening to them at my own time.	The pre-recorded lectures are something I feel should be sustained in the long run. They were really beneficial!
26	Class of 2025	Agree	Agree	Agree	Agree	Neutral	Neutral	Neutral		Yes	I generally felt more overwhelmed and stressed in comparison to how I usually felt when we used to have classes at University. As I felt like I was required to learn everything on my own and felt like it wasn't as easy to approach the professors about any concerns I might have in comparison to when I used to interact with them face to face at University.	Yes	The main thing that changed about the courses' structure and delivery is that all the lectures were pre-recorded, and I am the type of person who likes to take detailed notes during lectures, and so, since all the lectures are pre-recorded... Yes, they have been very useful as I'm able to access them at any time and they have all the necessary information I'm required to study... however, I found…	The virtual anatomy sessions were fun and interactive and the schedule was quite flexible and allowed us to manage ourselves in terms of planning how much course work we plan to get done in a day along with other activities the way we please.	I generally felt more overwhelmed and stressed in comparison to how I usually felt when we used to have classes at University. As I felt like I was required to learn everything on my own and felt like it wasn't as easy to approach the professors about any concerns I might have in comparison to when I used to interact with them face to face at University.	I personally enjoyed the fact that there were a variety of teaching methods that were put out for all students to be able to benefit from and learn the material according to what works best for them. I for one, found the anatomy sessions to be the most useful and beneficial, and felt that out of all the modes of teaching/learning that we were exposed to, the virtual anatomy sessions would have to…	Having pre-recorded lectures for each lecture, virtual discussions on topics, virtual question and answer sessions, and regular virtual feedback sessions.
27	Class of 2025	Neutral	Agree	Agree	Neutral	Strongly Disagree	Strongly Disagree	Strongly Disagree		Yes	Not being able to dissect and attend the anatomy lab sessions greatly affected my learning since I used to learn more from the lab sessions than the lectures. Also the exams were extra difficult and that shouldn't be the case since we are all experiencing difficult times.	Yes	Attendance levels were low and thus engagement was low.	Only advantage is the flexible schedule.	Lack of face-to-face interactions, not being to attend the anatomy lab sessions, uneven distribution of grade percentages to the ICA and final.	None	None
28	Class of 2024	Disagree	Agree	Agree	Agree	Neutral	Agree	Neutral		Yes	In these circumstances we definately expected the university to be more lenient and understanding of these situations. When we were told the resp finals was to be done on campus then have it cancelled the day before and we waited hours for the response for something that shouldve taken minutes (as MOE PROHIBITED coming on campus), that started my transition to online learning with a lot of anxiet…	Yes	Presentations were given in the form of 6 part videos that were barely audible.... that was very disappointing...	If lectures are prerecorded you can do them at your own time and own pace	The time it takes for the university to tell us their final decisions on exams and what will happen. It gives us so much anxiety in these circumstances when we are not told what will happen this academic year as early as all the other universities in the UAE...	Pre recorded sessions were very helpful because you can look back at them anytime	Pre recorded sessions were the most useful thing
29	Class of 2025	Strongly agree	Strongly agree	Strongly agree	Strongly agree	Strongly agree	Strongly agree	Strongly agree		Yes	Frankly speaking, I think that being at home saved me a lot of time and that I have been studying productively for longer hours. However, we did have a lot of content and I expected a little more lenience when it came to the amount of content. Being in quarantine is emotionally challenging, and I that't is why I felt like the amount of lectures was a little too much for me to handle at some times.	Yes	Having clear and well explained pre- recorded lectures was fantastic! Usually I would record the lectures and go back home and listen to them; however, they were never clear and really hard to transcribe. This is why I found that the new method of delivery more suitable and easier to manage.	As I mentioned before, I thought that the method of delivery was more effective (pre-recorded lectures). Additionally, having a flexible schedule was just amazing and I found myself being more productive.	The only challenges that I have went through were emotional, since being locked up can be emotionally challenging. That affected my progress from time to time, as it was very hard for me to get up and study.	- I don't understand this question -	- I don't understand this question -
30	Class of 2025	Disagree	Agree	Neutral	Agree	Strongly agree	Agree	Neutral		Yes	Following what meetings where happening and where they were happening was not very intuitive and it put me off from keeping up with certain courses.	Yes	The only thing it impacted other than the obvious method of delivery was the fact that we could not access the anatomy lab and I thoroughly enjoyed the learning experience, therefore it was an unfortunate change but necessary in these hard times.	I believe one advantage of this whole circumstance we are in is that recordings and pre-recorded lecture slides were made readily available to us as opposed to normal classes where only certain professors would record their lecture slides, this significantly made my learning easier and more interactive. I hope this practice continues as a part of MBRU.	Keeping up with classes on different platforms.	I believe the delivery was suitable but more organisation and fewer platforms and channels to simplify things to mimic the simplicity of attending a class at the campus itself is very much needed.	Pre-recorded lecture slides or recordings of the lectures themselves by the professors or MBRU staff through implemented systems, as it makes it easier to backtrack and go over certain aspects learnt in class that are not mentioned in the slides themselves. Memorizing every tip given to us or even useful clinical anecdotes from experiences of professors is challenging whilst keeping up with core …
31	Class of 2025	Strongly Disagree	Disagree	Strongly Disagree	Disagree	Strongly Disagree	Strongly Disagree	Strongly Disagree		Yes	The impact is undeniably horrendous. Moving to doing anatomy online, is one of the most epic failures I must have witnessed. Labs that constituted half of the hours of the week, are delivered in a manner that is futile, as an online resource to further study was not provided. There were little to no compensatory measures conducted by the university, with their awareness of a pandemic on the rise,…	Yes	When classes were conducted at the university, an allocated time slot is for the lecture to be delivered by a professor while we take notes. It seems that the university has forgotten that an allocated time slot on the schedule is for the DELIVERY of a lecture not for a Q and A session. Most of the sessions in the 4 credit course, have been delivered under the pretense that every lecture has to b…	There is no advantage, at least not to me. I am due to attend the "lecture" in its allocated time, there is no flexibility in that.	- Inability to use the resources provided by the university. - Not able to understand how Microsoft teams actually works. - Inability to apply knowledge in a lab setting. - Really looks like I am educating myself, I don't see the purpose of being enrolled in a university that is set on finishing on time no matter the losses due to the circumstances, let alone a pandemic	I have nothing to add.	Since alternative means same result different method, then none of the methods.
32	Class of 2025	Neutral	Agree	Agree	Agree	Agree	Agree	Agree		Yes	I found it much easier to split my time. I could go back on video recordings of the lectures and be able to slowly recap what is said. I did not have that luxury in in-person lectures.	Yes	The course and content was rushed.	Flexible scheduling, available video recordings of previous lectures, ease of use	Increased workload at some points of time, no cadaver lab	Online recorded lectures. They have helped me immensely.	Recording of lectures for future reference. Other medical schools already record their lectures. This would be a good time to start
33	Class of 2025	Agree	Agree	Agree	Agree	Disagree	Disagree	Neutral		Yes	Anatomy was taught in the labs, which was an amazing way to learn and helped me get a better insight of the lectures. The timetable of the lectures was confusing, the app we used to use for schedules wasn't accurate and it was just overall very messy when trying to figure out what time was our class.	No	The doctors delivered the lectures well as they usually do.	Learning at own pace classes are recorded could, so if I miss a class or missed a portion of the class, I can simply go back and check it out	It can be very tempting to not go to class with all the facilities of recording	youtube videos friend's lecture notes	recording of the lecture
34	Class of 2024	Agree	Strongly agree	Strongly agree	Strongly agree	Strongly agree	Strongly agree	Strongly agree		Yes	I have more time to study every course at my own pace. I was able to reorganize my schedule and listen to the lectures whenever i personally am most productive.	No	The same way of teaching and ideas were presented as expected in normal teaching days. I found the live pharmacology tutorials and the pathXL tutorials extremely useful and the doctors were able to run the tutorials well were everyone can participate	i think the main advantage was flexibility in schedule and the comfort of one's home. In the exams we did online i noticed im much calmer (im usually very stressed in the exam hall) so that was a big advantage	im used to studying with my friends and so that was different. It is still manageable over zoom calls and so on but its different than studying in the library/study rooms/ cafes and so on. Also it was hard in the beginning to discipline myself into being as productive as i would be in the library as there are many things to distract you from studying but eventually i was able to create a studying…	the prerecorded lectures were similar to my personal pre covid way of learning as i am someone who relistens to lectures I found the live tutorials the most helpful as i would prep earlier and they really put all the information into perspective the research majlis every thursday was very effective	i think if were able to have a live lecture it could be optional to come to uni or to stay home i think the way the timeline got extended and we had more time to study for the midterm that was postponed or to the current finals was also a big positive in which i wish every semester had this much prep time for exams
35	Class of 2025	Disagree	Neutral	Neutral	Disagree	Neutral	Disagree	Disagree		Yes	Because this was completely new territory, it was already such a strange environment to learn in. The fact that we had to learn the hardest 2 courses of the semester under these new circumstances were not easy as well because you could tell that not only the students were trying to navigate distance learning but so were the faculty and i believe this transition had a negative impact on out learni…	Yes	The delivery of courses was most definitely negatively impacted. Because the courses we were mainly focusing on were anatomy based courses, i found that not having exposure to cadaveric dissections made this course much difficult. We usually learn so much more during anatomy labs on campus and we as students prepare for them so much and that enriches our learning. I absolutely did not have this e…	the only advantage was that I had more time during the day to study. however that isn't completely true because I found that for a shockingly significant proportion of time during online distance learning I was using this time to find WAYS to study instead of actually studying and learning because I was trying to get adjusted to this new learning environment.	yes especially with the connection sometime. because everyone was isolated in their homes there were disruptive noises at times (e.g. when it comes to faculty housing birds in their home, we would hear bird sounds all throughout the online session which was very disruptive but because we understood their situation and that there is nothing they can do about it we of course had to accept it and de…	i think having pre recorded lectures is very helpful because during a live class wether online or in person you dont always catch key points that are important to remember but with prerecorded lectures you can listen to them again	definitely recorded lectures. they are so beneficial to go over when studying and revisiting points you have forgotten or may have missed completely
36	Class of 2025	Disagree	Agree	Agree	Agree	Agree	Disagree	Agree		No	I feel that especially for structure/function courses, dissections are key for me to understand the positions of various structures and their relations to one another. I was able to compensate for that by using apps for human anatomy but it still doesn’t replace cadaveric dissections and takes more time to get your head around the structures.	Yes	Again this would only be true for structure/function courses where dissections are key to understand the material. In addition, the tutorials we had in the structure/function courses would be better delivered in person as this allows a larger window for discussion.	Online learning allowed me to learn at my own pace. In addition, all the recorded material was uploaded online so if i was unsure about something I could go back to the recording. Also I could watch the lectures whenever I wanted which made my study schedule flexible	Online lessons didn’t allow me to interact with my fellow classmates during the session as much, and I find these discussions to be beneficial as we learn from one another and clear up any misconceptions about the lecture. In addition, as I mentioned previously we didn’t have dissections which made it a bit difficult to learn anatomy. Finally, I believe we had more access to our lecturers when it…	The online recorded lectures were very helpful as I could go back to them whenever needed. Also the teams sessions, especially the labs, really enhanced my understanding of the topics.	Having recorded lectures or MS teams lectures would be very helpful since many (but not all) lectures can be conducted online. Labs and tutorials I believe should be conducted in person as these require interaction both with the lecturer and other students. Another point is having quizzes to check our understanding of certain concepts which I found to be very helpful, which we didn’t have much of…
37	Class of 2023	Disagree	Agree	Neutral	Strongly agree	Agree	Agree	Neutral	1	Yes	Some lectures were longer than the usual 50mins allocated in class which made it difficult to catch up with the rest of the material Some recordings got cut off alot / background noise so we missed out on explanations	Yes	We couldnt do any lab practicals	We could write down full notes in class because of the recording	Not knowing where class was held / which platform The anxiety of the professor calling you out asking questions on the spot It had to be very formal where as in class we were more relaxed	Microsoft teams was a good platform	The recorded lectures for topics that were mostly for memorizing, such as pharmacology microbiology virology etc
38	Class of 2025	Strongly Disagree	Strongly Disagree	Strongly Disagree	Strongly Disagree	Strongly Disagree	Strongly Disagree	Strongly Disagree	0	Yes	Difficulty understanding	Yes	No anatomy labs	none	not being able to dissect in the anatomy lab, increased amount of content in a very short period, self studying	none	none
39	Class of 2022	Disagree	Neutral	Disagree	Agree	Disagree	Agree	Neutral	6	Yes	It has affected my clinical skills.	Yes	It has increased the load of material & decreased the timing significantly.	One-to-one kind of learning process. More personalized. More comfortable.	Decrease in clinical skills. Inability to ask questions as much as we want to.	I liked the usage of LAMS & aquifer cases in the learning process.	LAMS & aquifer based learning.
40	Class of 2024	Agree	Agree	Agree	Agree	Agree	Agree	Agree		No	I would say that it definitely impacted my learning, but not very significantly. The biggest issues were all the shifting deadlines (certain exams were delayed more than once and so it was hard to know when we should study for them; deadlines for certain aspects of the Research and FOCM course were shifted into this part of the semester, etc), and the fact that it took some time to adjust to cont…	No	For most courses, the structural shift was actually very fair. The only course that was largely impacted by COVID-19 was the FOCM course, since not being on campus limited our ability to learn and apply our knowledge. Furthermore, our OSCE was cancelled and the grades were divided among the rest of the material, and we had a written final exam, which was also a considerable shift from the usual s…	I believe that the flexibility in our studies was a big advantage, and being able to control your time.	I believe that the MBRU atmosphere was a big motivation and it helped many students through their studies, and so studying everything at home made it Less social and less interactive overall. Additionally, courses like FOCM were much better on campus due to the hands-on nature of that specific course.	I believe that the Microsoft Teams meetings were very useful, and they provided a good experience that’s as close to the class room as possible. Additionally, we had a dedicated meeting every Thursday in Cardiology and Research Methods so we could ask questions and discuss our concerns, which I also found very useful.	Video recorded sessions were fantastic. I believe that, regardless of whether we are in class or not, it makes it much easier and more convenient to have the slides with the voice of the instructor in one file (or video), which can be easily accessed and listened to when preparing for examinations.
41	Class of 2025	Disagree	Disagree	Agree	Agree	Neutral	Agree	Disagree		Yes	Learning feels very monotone instead of interactive which makes my experience with online learning less engaging.	Yes	We didn’t have practicals and anatomy lab dissections alongside our courses so the anatomy courses relied heavily on imaging for visualization purposes and understanding relationships between structures.	We had more time to study and the schedule was flexible.	Lack of practicals and anatomy lab sessions were challenging because they are very useful for visualization, hence, enhancing my learning.	Teams is a good resource for online learning, however, it needs to be more concise and organized so students won’t get confused. Confusion arises from the fact that there are many subgroups and meetings within one team group.	Nothing.
42	Class of 2025	Agree	Agree	Agree	Agree	Neutral	Disagree	Neutral		Yes	I believe that we lost such an important resource for our learning which was (anatomy lab/cadaveric work), the general material that was given during the online course was so overwhelming which made it hard to catchup.	No	Maybe not significantly, but changes were there. Anatomy labs were more of discussions and 3d videos.	We are in the comfort of our homes.	Lack of face-to-face interactions Decrease in hands-on learning(anatomy lab) Overwhelming course material	I believe that the screencast ppt were very helpful, because the professors voice was clearly heard and also his cursor was seen. He can point on different pictures or graphs making it easier to follow.	- Screencast powerpoints - maybe some meetings held in Microsoft teams?
43	Class of 2024	Agree	Strongly agree	Agree	Agree	Agree	Neutral	Neutral		Yes	I am a student who really enjoys and benefits from listening to professors within the lecture hall, therefore becoming very self-disciplined to teach the course material to myself wasn't easy. Hopefully, it all turns out well.	No	No, I believe the learning schedule was similar to that before. In terms of delivery, professors kept in the time to prepare voice-overs so that was very beneficial.	No much time wasted in socializing with friends, transportation to and from the university, and fewer distractions in general.	not being able to see my classmates, not asking questions from the professors during the lesson, and lastly, the added pressure on examinations which was due to the implementation of the strict rules.	I don't know	I like having access to lectures with professors' voices.
44	Class of 2025	Strongly Disagree	Agree	Disagree	Agree	Neutral	Neutral	Disagree		Yes	lecture times and which medium the lecture will be in was not communicated clearly	Yes	again, no clear communication as to whether there'll be a live session or not	flexible schedule, recorded lectures	some courses, focused on aspects that were not emphasized on when we were on campus.	..	recorded lectures
45	Class of 2022	Agree	Agree	Agree	Neutral	Agree	Strongly agree	Strongly agree	7	Yes	It was good	Yes	Good	More opportunities to speak up.	Timings, less time with tutors, etc.	Efficient for the time being.	Revision of Aquifer cases.
46	Class of 2023	Agree	Neutral	Agree	Agree	Disagree	Neutral	Disagree	3	Yes	Students were not used to this, which is obviously out of hand. But, the fact that most of the lectures ended up being recorded basicallly meant that we would end up self-studying everything. I think the live lectures were so few and so scattered and spaced out to the point where we just could not take them seriously enough. Basically, it never really felt like we actually had university during t…	Yes	It is well understood that this transition to online learning was absolutly unevitable due to the global pandemic. But some professors and faculty members managed to make the most of this situation, while others couldn't. This led to about 70% of the live online lectures becoming very monotonic, boring and uninteractive.	Social distancing is important in these times and its crucial to stay at home.	Lectures were very boring most of the times, only a few people spoke. The scarcity of live lectures made all the courses a self-study expierence with occasional faculty intervention.	I think our university did a great job with the time they had on thier hands. Improvements can obviously be made, those, in my opinion, include: Making lectures more interactive, increasing the number of live lectures, increasing discussion based tutorials, not changing the grade allocation system too drastically( our reproduction course has an 80% online final exam).	I can't think of anything.
47	Class of 2025	Neutral	Disagree	Neutral	Neutral	Neutral	Neutral	Disagree		Yes	As a person who uses photographic memory a lot and prefers visual learning. I find myself struggling in the anatomy courses since I highly depended on the cadaver work done in the lab for enhancing my memorization of the structures. I am finding it really hard to do that online. With complete honesty, I don’t think online teaching is sufficient and convenient for anatomy courses. I think it is lo…	Yes	Diff professors are implementing diff ways of delivering the material, and that is a bit confusing. To be honest, not every professor is able to deliver the message through pre-recorded lectures like they would do in real life. I feel that we are being overloaded with material that isn’t of our level, which many agree upon this! I know many medical students (graduated) that have taken anatomy cou…	I think I am able to manage my time wisely more. Maybe, for the first time, I am actually in control of my time and dividing it as I wish. I am finally balancing between my personal life (hobbies and such) and uni life.	As I have mentioned before, online teaching isn’t convenient for anatomy courses and for medical studies in general. This is a tough field that requires so much focus and devotion. While being at home, I don’t think many will be able to focus properly because of distractions and family obligations. I am really struggling in catching up with the material.. it just seems endless! So draining and ti…	Meetings on teams were highkey useful. I could discuss openly my questions. But I don’t think they’re the same as real life.	The teams chat. Perhaps it would be easier to just message the prof there rather than writing an email every time. Also, discussions were useful, maybe we can have a discussion on teams video call before every exam to ask questions and exchange info so we all benefit!
48	Class of 2025	Disagree	Disagree	Agree	Neutral	Agree	Neutral	Neutral		Yes	No dissection affected my leaning negatively. On the other hand, the fact that lectures are recorded in very helpful.	Yes	No practicals to help us everything is theoretical which hinders our learning	Recorded lectures.	Lack of practical learning.	Sometimes the schedule was unclear (especially at the beginning) and felt overcrowded otherwise it was very good.	Recorded lectures.
49	Class of 2022	Disagree	Agree	Agree	Neutral	Agree	Neutral	Neutral	5	Yes	It was very difficult to adjust.	Yes	The professors themselves were confused and stressed how to deliver these courses. All the material kept shifting and changing	Advantage is more time spent reading.	- our rotations stopped. - learning environment changed - clinical skills affected - some topics like for example suturing will be hard to teach online. - some lectures canceled since doctors dont want to teach online while other lectures were added to fill in our time.	More presentations and more case discussions.	Better quality presentations. Case discussions.
50	Class of 2022	Agree	Agree	Agree	Agree	Neutral	Disagree	Neutral	6	Yes	My answers differ greatly than last rotation due to the fact that I’m doing psych right now and that I’ve had no clinical experience. It is very difficult to understand history taking of psych and mini mental exam which I believe the other students already find complicated enough	No	I believe its impacted my course learning outcome but not necessarily the structure of the course and delivery, I dont think it wouldve differed.	For psych I dont believe there was an advantage	I had no chance to observe history taking, physical exam assessment of psych patient. To observe the symptoms in real life	I would like if i could have 2 weeks in the summer, to be voluntary if necessary, to have a chance to experience psych	Not applicable to my suggestion
51	Class of 2023	Agree	Agree	Agree	Strongly agree	Agree	Agree	Agree	3	Yes	The learning process online has been much more efficient in didactic courses than in university. The professors were all very receptive to feedback and questions. However, the course Foundations of Clinical Medicine, which requires physical examinations and other standardized patient interactive activities, suffered because the same experience could not be matched virtually.	No	The courses' structure have predominantly remained the same. The lectures' delivery was via online pre-recorded/live lectures, which I found to be more efficient and easier to grasp.	Flexible schedule No distractions (from other students or bustling classroom environment, etc.) Easier to ask professors questions (via team chat) Easy accessibility Classes felt like they were one-on-one tutoring sessions	Foundations of medicine course could not deliver its interactive physical examination sessions.	MS Teams live classes were excellent.	Occasional online sessions, perhaps online revision sessions with professors on MS Teams.
52	Class of 2022	Agree	Strongly agree	Agree	Agree	Agree	Neutral	Neutral	5	Yes	No matter how many cases we do on Aquifer, it can't replace being in the hospital. It would have been nice to join telemedicine consultations or have more recorded "rounds" and not just pertaining to COVID19.	Yes	We started having more lectures to compensate, some rotations were told that they needed to complete all Aquifer cases. I understand that this was an important move, so I don't disagree with it.	More time to work on research, studying, sleeping, exercising.	Lack of patient interactions, lack of face-to-face interactions	In Family med, we had students preparing presentations on topics they were interested in which helped us learn. I'm also glad that we were able to keep tbls running with the LAMS software, and I'm happy that Dr. Shaikha uses the software for Internal Med as well.	Using the LAMS software for tbls, having some online lectures at least for the students in Phase 3.
53	Class of 2023	Strongly agree	Agree	Strongly agree	Strongly agree	Neutral	Agree	Agree	7	Yes	I feel that my knowledge is deficient when it comes to FOCM course where practical knowledge is required. I don't feel competent enough to perform a physical examination of the Neurological system and Cranial nerves	Yes	some lecturers would triple the material and upload about 6 power points for a slot of 1 lecture	I had more control over my timing and study habits	Learning about physical examination and history taking online was not good enough, I don't feel competent enough to do them in a clinical setting.	Pre recorded lectures were better than face to face sessions since we can view them any time of the day	Pre recorded lectures would can be used instead of rescheduling a lecture, if the prof misses out on a lecture
54	Class of 2022	Agree	Agree	Agree	Agree	Agree	Agree	Agree	8	Yes	I think I learnt much more from the aquifers than I would have in hospital	No	The Thursday teaching did not change that much	flexible schedule	The material was a lot to cover in one week we didn't get to practice physical exam, so I don't feel as confident with it as I would like to be We didn't get to witness the preparation for surgery and any other protocols that come with it	aquifers were really good and enjoyable	aquifers
55	Class of 2025	Neutral	Disagree	Agree	Disagree	Neutral	Agree	Disagree		Yes	I personally thought online learning impacted my learning in many different ways. As a year one student studying anatomy, I felt like the lack of exposure to cadavers certainly made it more difficult for us as students to visualize the human body and study it well. When we visited the anatomy room early on in the semester it made it much easier for us to visualize structures and at the same time …	Yes	As mentioned earlier, we were impacted negatively by the fact that we cannot visit the anatomy room.	I don't personally see any academic advantages of distance learning.	Overwhelming amount of lectures. Less motivation to study. No face to face interactions. Problems with the schedule. Problems with internet connection. Changes made to weight distribution and final exams that will negatively affect our grades even though our education is currently being impacted.	I personally did not find the online learning experience to be particularly supportive in any way.	None.
56	Class of 2025	Agree	Strongly agree	Strongly agree	Agree	Agree	Agree	Agree		Yes	This mainly applies to the beginning of the abdomen course which was what we first had at the start of remote learning. Timings were unorganised and there hasn’t been good communication about when lectures and labs were supposed to happen (the Wise Timetable wasn’t being updated at the time, even though this is what we refer to the most for timings). Due to that, I struggled to learn the material…	Yes	We did not have our anatomy labs available. They are obviously very important, and even more so since the courses that we missed were the Head and Neck and the Abdomen courses rather than the Limbs and Spine or Thorax courses where they weren’t as crucial. We have been lucky to have NetAnatomy available, but this tool that has been made available to us regardless of whether distance learning was …	I honestly felt like this has been a much-needed mental break for me. I don’t feel peer-pressured (for lack of a better term) compared to an in-real-life setting. I am much more relaxed because of that as I have struggled a lot with this among other issues prior to switching to remote learning. I can access material whenever I want to, and I really appreciate lecture recordings finally being made…	Although I can do things at my own pace and found myself doing much better in classes, I often find that I do have issues with attention span and being interrupted by my parents and siblings. I try to overcome that by speeding up lecture recordings so that I can get more done in a less amount of time. I have kept a routine where I either attend lectures live or watch the recording on the same day…	Having lecture recordings available, for sure. That and continuing to have ‘anatomy labs’ where we could at least go through images different from what’s already on NetAnatomy. Having these recorded also helped me a lot when I needed to review and refresh my memory. In the physiology section of the Abdomen course, we were provided with quizzes that were available over the span of an hour immediat…	I personally feel that 80% of what has done in courses this year can be done online in future years. That includes lectures. Needless to say, assessments, labs for anatomy/physiology/histology, etc. need to be done in-real-life. Specifically for this semester, when we used to have our labs done in-real-life, we would go through radiology and NetAnatomy content after dissection (for context, this …
57	Class of 2025	Neutral	Strongly agree	Strongly agree	Neutral	Agree	Agree	Agree		No	the content delivered was the same	No	the material was delivered in a timely manner	having more time to study and prepare	lack of hands on experience and dissections and physiology labs	online live labs which made participation possible, and recorded lectures	recorded lectures delivered to us prior and after the official class
58	Class of 2025	Agree	Agree	Strongly agree	Agree	Agree	Neutral	Disagree		Yes	In person lectures allow for much easier learning for me than online lectures as i am a visual learner . Dissection also used to contribute to learning of anatomy however, after the transition I feel I have less of a grip on anatomy than before.	Yes	While structure remained constant delivery of anatomy lessons suffered as there is no dissection.	None	Lectures became less useful and I had to dedicate much more time to studying alone.	None	None. Online teaching is no where near as good as in person.
59	Class of 2022	Agree	Agree	Agree	Agree	Neutral	Neutral	Agree	7	Yes	We have the freedom to study whenever we feel like it and whenever we are mentally ready to study and learn. Unlike being in class where we sometimes don't want to attend.	Yes	Well we were supposed to go to the hospitals but we no more do. Also, I am currently doing psychiatry which supposed to be one of the light rotations, but it no more is, in fact it is the very heavy and not enjoyable.	At the beginning I saw some advantages with the surgery rotation, like more thorough teaching. But, all I appreciate with the psychiatry rotation is disadvantages, not because we have not visited the hospitals but because our schedule is tightly packed and the doctors have high expectations from us.	We feel a lot of the required learning material is assigned to us just to "keep us busy" and fill in our time. I sometimes question the usefulness of some of the assigned material and lectures especially in the psychiatry rotation. In psychiatry, doctors go over time, we have sessions that are very long with our any breaks! There the obvious compromise of clinical skills learning.	The discussions we had during our online surgical rotations with Dr Homero.	Online sessions for sure! I think to have the sessions uploaded on the lms and for us to have access to them at our own free time is a something we would love to have in the future. Also, even if the sessions are not uploaded to have live online classes is much better than having to commute to the university for certain classes.
60	Class of 2023	Disagree	Agree	Neutral	Neutral	Disagree	Disagree	Disagree	2	Yes	material overload.	Yes	depends on the coordinator.	more free study time and a more comfortable study environment.	-	live sessions were way better than pre uploaded material.	one professor effectively used microsoft forms for questions (to test our knowledge) throughout the session.
61	Class of 2023	Agree	Agree	Agree	Agree	Neutral	Neutral	Agree	3	No	There was no positive impact. It was similar to what was happening on campus, the only difference was that i was at home and doing it online	Yes	Most of the courses where prerecorded lectures which were better in terms of note-taking and understanding.	Prerecorded lectures not needing to wake up 2 hours beforehand just to get to the campus no parking issues	Waking up in the morning just to sit on my desk people talking over each other making it difficult to hear the questions asked	Again I would say the prerecorded lectures as they made note-taking easier and faster, as well as understand better	prerecorded lectures
62	Class of 2022	Strongly agree	Strongly agree	Strongly agree	Strongly agree	Strongly agree	Strongly agree	Agree	7	Yes	Learning is better, since I have more time, saved from commuting to hospital. However, days can be monotonous, and with the lockdown and no outside communication, it can affect motivation, discipline and even mental heath. Its upto us to take care of ourselves.	Yes	Teaching was same, and better maybe, Relevant cases and topics were discussed	More time, flexible schedule. Saving time from commuting. Everyone's views/questions will be answered, though voicing it, or chat etc.	Technology glitches (sometimes voice not heard, screen sharing not visible) Lack of human contact and communication to discuss	It was effective. Especially teams discussions, and tbls.	Interest groups going virtual Peer tutoring virtual
63	Class of 2022	Agree	Agree	Agree	Agree	Agree	Agree	Agree	3	Yes	No clinical practice	No	Courses were completed but without clinical skills	Time saving	Easy distraction	Aquifer reading	Aquifers are helpful
64	Class of 2022	Strongly agree	Strongly agree	Strongly agree	Strongly agree	Strongly agree	Neutral	Agree	7	Yes	The most significant change I felt was the lack of clinical exposure and on-site learning	Yes	The physical presence and interactions made the learning experience way more valuable and easier to integrate the knowledge	Time and space to catch up with studies and life	Missed the human connections and physical interactions	Every effort was valuable and every method has been helpful thus far	Thursday sessions can continue to be conducted online
65	Class of 2022	Neutral	Neutral	Agree	Agree	Agree	Agree	Neutral	3	Yes	I believe that online education was a simple, yet effective tool to impart preclinical knowledge and could have been implemented 2 years ago, due to its simplistic nature. If that were the case, then it wouldn't come as a surprise now and it would been a smooth transition today. However, due to the rush to switch to online learning, there were a lot of technical difficulities that were easily avo…	Yes	Due to the fact that entire rotations were done online, it seems that more effort could have been taken up by the faculty than simply sharing their screen and presenting a powerpoint. So many tools, resources (such as Aquifer) are available for faculty to use and implement and should have been prior to COVID. Also simply increasing the number of Aquifer cases, was quite a lot as the cases are ver…	Flexible schedules, resources and time spent on travelling, the freedom of recorded lectures.	Lack of face to face interactions, sometimes difficulty in asking questions. I feel that even with all the stress, if initiative was taken earlier than April 2020, it would have been much more than an online screencast and some audio.	I feel recording of lectures+discussion forums is a great way of delivering content and tracking student progress. These lectures will never have to be repeated again, are standardized for time, and professors can dedicate their time to making practice material.	Definitely online lectures, it is very evident that some lectures don't require people to be in a physical classroom and can even be recorded and played as many times as needed. Also if the same effort that is put into MBRU community immunity ambassador program was put into the curriculum, the transition was have been smoother.
66	Class of 2022	Strongly agree	Agree	Strongly agree	Strongly agree	Strongly agree	Strongly agree	Agree	6	Yes	I don’t think anything can ever replicate a clinical experience but the distance learning definitely helped reduce the gap!	Yes	With the uncertainty, I felt like some things needed more organization in terms of which lectures where delivered when	Flexible schedule, saves travel time, comfort of my home, recorded lectures	Human interaction and the motivation to stay active	Really enjoyed the experience and how flexible it all was! Thank you for your efforts.	Definitely delivering some lectures online, recorded material and perhaps meetings as well
67	Class of 2023	Agree	Strongly agree	Agree	Agree	Agree	Agree	Neutral	3	Yes	Some materials were not covered	Yes	We didn’t get the chance to be physically available in the lab	Flexible Easy access Time convenient	Some materials were not covered due to unavailability of some doctors (due to COVID-19)	More time to study	Some sessions can be delivered online rather than being on campus
68	Class of 2022	Neutral	Strongly agree	Strongly agree	Neutral	Disagree	Neutral	Neutral	4	Yes	I am not able to see patients	Yes	It went from mostly rotations and clinics to lectures and books	Easier to attend class	Social isolation	most doctors were cooperative	quick meetings could be done online to make it easier for everyone to attend
69	Class of 2023	Strongly Disagree	Agree	Neutral	Agree	Neutral	Agree	Agree	1	Yes	1. I liked recorded ppts so that i wouldnt miss what the professor has to say but sometimes recordings were not clear / cut off 2. I think there was adequate adjustments made to our feedback which is good 3. I didnt like how some professors put u on the spot to turn on ur mic and answer questions in front of the whole class 4. Some lectures which required understanding more than memorizing were b…	Yes	Some lectures had to be cancelled cuz professors werent available I think mostly the exams were affected negatively because we were given very limited advice on whats coming and what we should expect, which in some cases was frustrating, eg, as a student sitting for an exam i should know what lectures i'll be tested on for the OSPE or atleast how many questions per course, which was previously AL…	We could do lectures at our own pace in our comfort zone We didnt have to get up too early or go back too late which made learning easier for us and more joyful since we get time to spend with our family	Lack of interactions in the class room and live demonstrations Online learning was very formal, whereas in class it was more fun	Pre recorded lectures	I would like to have 1 day or 2 out of the week where we get to stay at home and have pre recorded lectures for sessions which dont require much understanding, eg, embryology pharmacology microbiology. Also, lectures given by outside faculty could be done on teams so that the lesson time is not wasted, since in most cases they are late due to transportation or finding the correct venue then we us…
70	Class of 2025	Agree	Agree	Agree	Agree	Agree	Agree	Disagree		Yes	Online learning is great, but having our professors explain to us challenging concepts face-to-face is way better.	Yes	COVID-19 made a huge change to how our courses were delivered. This is because we have been used to a specific mode, and the change was sudden, also distance learning eliminates entirely the experience of interaction that occurs within a lecture hall between students and instructors and hugely impacts the students communication skills (negatively)	Going through the materials at our own pace.	Lack of face-to-face interactions with instructors. Inability of utilizing our facilities (i.e. Labs etc) which is imperative in strengthening our knowledge especially during practicals.	Recorded lectures were of great help, it helps us get back to specific topics that were unclear to review it.	The only mode that I would like it to be sustained is the recorded lectures. Other than that, I believe face-to-face interactions with professors and our colleagues are very important, also the practicals and the utilization of the labs and the simulation center is irreplaceable. I believe medicine is a practical field, based on practical experiences and real face-to-face interactions.
71	Class of 2023	Strongly agree	Agree	Agree	Strongly agree	Strongly agree	Strongly agree	Agree	3	Yes	FCOM is important and I have learned in previous hospital visits that history taking and physical examination should be done properly and that was not met in online learning.	Yes	some lectures took definitely more than 50 minutes to listen to and some of them were like 6 diffrent lectures in a 1 lecture slot	flexible schedule, learning at home is easier I dont have to drive,easy access to material, recorded lectures made it easier to study	I didnt have any	they were good	pre recorded lectures
72	Class of 2023	Disagree	Strongly agree	Disagree	Agree	Disagree	Disagree	Disagree	4	Yes	Important concepts were cancelled.	Yes	-	Not having to come to the university to attend lectures	The significant impact that COVID19 had on our surroundings, social environment and mental health wasn't taken into account. Rather, the university went on full speed ahead with coursework and exams with what seemed like no special considerations except maybe in one or two courses.	The methods used werent as bad as the content and stress. Exam and assessments methods should've have been altered. We could have had more assignments or alternative methods of gaining grades instead of sticking to our 80% worth finals and exam timetable that was refused to be changed to alleviate stress on the student during this trying time.	Teams meeting were pretty effective mode of delivery and I liked being able to access the video recording of certain lectures later.
73	Class of 2025	Neutral	Agree	Agree	Disagree	Neutral	Neutral	Agree		No	Even though we did not have any practicals to improve our learning, having recordings of the lectures allowed us to take our time and understand things properly.	Yes	We did not have dissection which was a main part of learning it.	Recorded lectures	Keeping up with the schedule	Recorded lectures then Q and A session with the professors	Recorded lectures
74	Class of 2025	Agree	Agree	Agree	Agree	Neutral	Disagree	Agree		Yes	I had to learn in a different way, but it taught me how to learn more efficiently and effectively, despite having a harder time in the first few weeks to adjust to the change	Yes	Delivery was obviously impacted, especially labs were not offered. Structure as well partially as a lot of work could’ve been done at the convenience of our own time at our own structure and pace, and that could’ve improved my learning process as i’m more of an independent learner. Yet from the instructors’ sides, how they taught each course was more evident and we can evidently see how their del…	flexible schedule, more independent	Lack of interaction with my peers and teachers, no ‘campus’ life anymore, unable to benefit from campus facilities and resources, less activity	Online teams lectures, constant reminders of classes via email, pre-recorded lectures, online formatives	I would still like online lectures, or more independent learning where some days we would be off and required to do our work alone.
75	Class of 2025	Disagree	Agree	Neutral	Agree	Neutral	Neutral	Neutral		No	I am very used to studying online as I have taken up many online courses previously. In addition to that, I am used to self-studying and managing my time in that way. Initially, it was a bit difficult to get used to the course structure as it is with starting any new course or environment. After a while, I got used to it as I got into a specific routine. I am not saying it was easy, especially wi…	Yes	Since our main courses are structure/function courses, it was very difficult to visualise without having any anatomical models in 3D or dissections. Yes, there are apps such as complete anatomy, which supported my 3D anatomical learning but it does NOT replace models or dissections. I would say the fact that we did not have dissections or tutorials did impact my studying significantly. Also, one …	Being able to study lectures in my own time, without having to drive to the campus, was a big advantage since it saved a lot of time.	Not being able to access professors immediately. Also as I mentioned previously, not having dissections or tutorials since you can't conduct these properly online.	Online pre-recorded lectures or live lectures on MS teams. Online quizzes for practice.	Online pre-recorded lectures or live lectures on MS teams. Online quizzes for practice.
76	Class of 2024	Agree	Strongly agree	Strongly agree	Strongly agree	Strongly agree	Strongly agree	Neutral		Yes	I’d rather go back to studying on campus.	No	Not much of a difference.	Flexible schedule for sure!!!	Harder to get up and study new material when you’re at home.	—	—
77	Class of 2024	Agree	Agree	Agree	Strongly agree	Strongly agree	Strongly agree	Strongly agree		Yes	I had more time to study the material in depth at my own pace	Yes	More time to understand new concepts and search the internet to read further	Flexible schedule and more time to do other hobbies	Harder to understand practical concepts	Organized	If we could have some online classes instead of tiring ourselves during the entire day with face to face classes
78	Class of 2023	Disagree	Disagree	Disagree	Disagree	Strongly Disagree	Disagree	Disagree	2	Yes	Took some time to get used to, some tutors weren’t trained enough for this transition, extra material was provided that put a lot of pressure on us, some tutors didn’t stick to the given time, some tutors made us feel alone in this process and didn’t empathize with us.	Yes	Tutors started making their lectures longer and more packed, some adjunct faculty didn’t clarify certain points and went into too much detail that isn’t required from us at this point in time and then asked questions that were not related to the material that was given	Flexible	Lack of opportunity to speak since most of the students were trying to talk at the same time and so it wasn’t fair, especially in the courses were participation is graded.	Not the best	None to be honest
79	Class of 2023	Agree	Agree	Agree	Agree	Agree	Agree	Disagree	5	Yes	The doctors and professors took this opportunity to give us more than enough lectures per day. They took more than an hour to complete each lecture and we couldn’t tell them otherwise because it’s a recording, and emailing them about this issue didn’t do any good. They also took this opportunity to not give us any sort of information for the assessments, and when we ask, their answer was don’t wo…	Yes	For some of the courses, we didn’t even get to continue and finish all the lectures that we were supposed to be given in that semester. Take neuroscience for example, all of week 14 and another 2 lectures were not given to us because the doctor “couldn’t deliver them online”, these lectures were important. Take “strokes” as an example, I am a medical student going into her clinical rotations with…	You can make your own schedule and space out the lectures of the day to your own preference	Not being given any assessment information. Take the OSPE as an example, we all took that exam without knowing its percentage, how many questions, and without knowing what are we expected to study. We emailed Dr. Ritu about this and all she told us was that we were given this information, yet we didn’t know anything about this exam and the questions were from lectures we didn’t know we were suppo…	The only thing that was supportive of my learning is the way I spaced out my lectures. My own doing, the doctors and professors didn’t help with the transition.	-
80	Class of 2025	Disagree	Agree	Strongly agree	Agree	Strongly agree	Strongly agree	Agree		No	I still studied how I would have studied at university. Revised the lectures day by day, studied from the book, etc.	Yes	Maybe this applies to our year more than the other years because our semester revolved around anatomy; not being able to access and study the cadavers physically with our professors was a huge hinderance to how we understood the anatomical structure of the respective parts we were studying. Not affecting our understanding negatively, just making our studies take longer trying to study and visuali…	Definitely the flexible schedule, the timings of classes, and how we were able to rewatch lectures if we wanted to.	Mainly my response in question 7.	It was mostly the fact that we could come back to lectures recorded by our professors that was the most helpful. Also being able to almost directly communicate with our professors via messages was helpful.	Having recorded lectures or being able to rewatch the lectures if needed.
81	Class of 2023	Disagree	Agree	Strongly Disagree	Agree	Disagree	Disagree	Disagree	2	Yes	Neuroscience course: adequate feedback was not given on neither the ICA nor the final. In addition, we missed almost 6 lectures in this course and this makes me wonder how prepared we are for next phase when we’ve missed major lectures because the adjunct faculty was absent even though they were major topics such as stroke. Neuro imaging lesions to name a few. This course didn’t communicate with …	Yes	All the tutorials and case studies needed to be live sessions, not recording over ppt	The normal lectures by in-house lecturers specially 8am ones need to be online as it is more suitable	Case studied and tutorials are the only things were we need to be in class for in my opinion	-	-
82	Class of 2022	Disagree	Neutral	Disagree	Disagree	Agree	Neutral	Neutral	2	Yes	We have a focus on clinical experience, so the shift to remote learning severely impacted our learning since we are not getting enough clinical exposure	Yes	Most clinical rotations need the practical application of theoretical knowledge in order to properly learn, so we only got half of the experience	More time to revise theoretical knowledge	Less patient interaction, less interaction with doctors and teachers, less interaction with colleagues	The Teams software was used very little before the pandemic, and now we rely on it heavily with all of its helpful features. It is very helpful to hold study sessions as well and Teams made that easy.	Perhaps having some remote lectures on Teams during pre-scheduled times on clinical weekdays when all students are in different hospitals (for example during breaks), and saving more hands-on or practical skills teaching for Thursdays when all students come to MBRU, especially since we missed a lot of the clinical skills sessions this year.
83	Class of 2024	Strongly agree	Strongly agree	Strongly agree	Strongly agree	Strongly agree	Strongly agree	Strongly agree		No	I didn’t feel like my learning was significantly impacted	Yes	the only course that I felt was significantly impacted was the foundations of clinical medicine 2 course since we didn’t have access to the SPs or the usual sessions we had	We could go over the material at our own pace	It become rather Difficult to remain focused	The pre-recorded lectures were useful in away that we went over the material at our own pace and the live lectures over teams were also very good since it was more engaging	Pre-recorded lectures are still useful if certain lectures weren’t given due to whatever circumstance
84	Class of 2025	Agree	Agree	Agree	Agree	Agree	Agree	Agree		Yes	I felt way more stressed than usual, as I am an extrovert and prefer to learn on campus. Hence, I would find myself feeling very overwhelmed and less motivated to study or had a higher tendency to cram lectures.	Yes	I personally believe that through distance learning, the courses were being delivered in a much more organized and systematic way than they were before the Covid-19 situation.	The best part about distance learning was the flexibility in our schedules.	I personally experienced a lot of stress and anxiety due to fact that we were lacking face to face interactions with our peers and professors making the distance learning situation a little more challenging to cope with.	I think that the alternative modes of instruction deployed were particularly supportive during the Covid-19 pandemic, and I wouldn't change a thing! Although, I must admit that I did miss going to the anatomy lab.	Pre-recorded powerpoint lectures for sure!
85	Class of 2025	Disagree	Neutral	Agree	Agree	Disagree	Neutral	Strongly Disagree		Yes	Usually we’d attend a lecture to learn about said lecture- yet in online learning, we attend the lecture to be quizzed on the contents of the lecture rather than have it be delivered. The content is pre-recorded for sure but it is not fair nor fruitful to have to be present during the hours where usually the lecture is delivered only to be questioned as if familiarity must have been established e…	Yes	Same answer as Q5	Nothing	Lack of dissection/ As those sessions reinforce material in the form of images and understanding of why things are the way they are. Online learning barley provided any resources that are adequate in that regard except in the course of head and neck.	My own research of the content beyond what’s given to me, which is always a good approach. To seek learning, sets the basic blocks to build further upon- whereas being handed everything makes it so much harder to tell where to start. Must add that seeking is not always applicable	Seeking my own learning when need be
86	Class of 2024	Strongly agree	Agree	Strongly agree	Strongly agree	Strongly agree	Strongly agree	Strongly agree		Yes	it impacted my learning in a positive way- - I had more time to learn because the material was prerecorded and i could do the lectures at my own pace - I was less stressed out -my grades improved by a lot	Yes	-Most of the courses structure was impacted in a positive light, for me because the prerecorded lectures were very beneficial.It allowed me to study them at my own pace instead of attending lectures in the morning and struggling to concentrate. I was less stressed and my grades improved by a lot. -The FOCM course and tutorials was impacted, simulations and hospital visits were affected which also…	- flexible schedules - prerecorded lectures allowing us to go at our own pace - less stressful	- lack of face to face interactions - inability to have patient encounters in simulations and hospital visits - inability to attend lab sessions	- prerecorded lectures uploaded timely on the LMS - professors were always available via teams during the session to answer any questions - professors allowed us to explore topics and connect them to COVID 19 - timely schedules of the classes were sent to students by some professors - doubt answering sessions were held	- prerecorded lectures instead of face to face lectures (but not for tutorials or simulations) - availability via teams
